# Supplementary material for: Domestication Gene Mlx and Its Partner Mondo Are Involved in Controlling the Larval Body Size and Cocoon Shell Weight of Bombyx mori
Source: Int J Mol Sci. 2024 Mar 18;25(6):3427. doi: 10.3390/ijms25063427 (PMC10970504; doi:10.3390/ijms25063427)
Supplement: Supplementary file 1 [file ijms-25-03427-s001.zip]

Archive with 1 entries (1 files):
- ijms-2886521-supplementary.pdf
